# Supplementary material for: Validation of Trypanosoma cruzi inactivation techniques for laboratory use
Source: PLoS One. 2024 Apr 18;19(4):e0300021. doi: 10.1371/journal.pone.0300021 (PMC11025933; doi:10.1371/journal.pone.0300021)
Supplement: S1 Data — (XLSX) [file pone.0300021.s001.xlsx]

## Sheet: Virkon RTH Raw Data
RTH 10% FCS
	1% Virkon 1:1= Final 0.5%					1% Virkon 9:1= Final 0.9%					PBS 1:1					PBS 9:1
Day	A2	A3	A4	Mean	SD	B2	B3	B4	Mean	SD	C2	C3	C4	Mean	SD	D2	D3	D4	Mean	SD
0	2000000	2000000	2000000	2000000	0	2000000	2000000	2000000	2000000	0	2000000	2000000	2000000	2000000	0	2000000	2000000	2000000	2000000	0
1	140000	120000	100000	120000	20000	0	0	0	0	0	1200000	840000	1000000	1.01333e+06	180370	800000	700000	920000	806667	110151
28	7600000	2000000	1600000	3.73333e+06	3.3546e+06	0	0	0	0	0				#DIV/0!	#DIV/0!	6400000	10800000	4000000	7.06667e+06	3.44867e+06
	2% Virkon 1:1 Final 1%					2% Virkon 9:1= Final 1.8%					PBS 1:1					PBS 9:1
Day	A2	A3	A4	Mean	SD	B2	B3	B4	Mean	SD	C2	C3	C4	Mean	SD	D2	D3	D4	Mean	SD
0	2000000	2000000	2000000	2000000	0	2000000	2000000	2000000	2000000	0	2000000	2000000	2000000	2000000	0	2000000	2000000	2000000	2000000	0
1	0	0	0	0	0	0	0	0	0	0	160000	60000	40000	86666.7	64291	60000	40000	40000	46666.7	11547
7	0	20000	60000	26666.7	30550.5	0	0	0	0	0	1100000	800000	300000	733333	404145	2400000	600000	500000	1.16667e+06	1.06927e+06
14	20000	20000	220000	86666.7	115470	0	0	0	0	0	16000000	10400000	280000000	1.02133e+08	1.54062e+08	8800000	16800000	15200000	13600000	4.2332e+06
21	40000	40000	2560000	880000	1.45492e+06	0	0	0	0	0	12000000	10000000	12000000	1.13333e+07	1.1547e+06	7200000	23200000	27200000	19200000	1.0583e+07
28	80000	120000	1360000	520000	727736	0	0	0	0	0	4800000	6400000	200000	3800000	3.2187e+06	4000000	300000	2800000	2.36667e+06	1.88768e+06
	5% Virkon 1:1= 2.5% Final					5% Virkon 9:1= 4.5% Final					PBS 1:1					PBS 9:1
Day	A2	A3	A4	Mean	SD	B2	B3	B4	Mean	SD	C2	C3	C4	Mean	SD	D2	D3	D4	Mean	SD
0	2000000	2000000	2000000	2000000	0	2000000	2000000	2000000	2000000	0	2000000	2000000	2000000	2000000	0	2000000	2000000	2000000	2000000	0
1	0	0	0	0	0	0	0	0	0	0	1760000	1880000	1880000	1840000	69282	1680000	4080000	640000	2.13333e+06	1.76424e+06
7	0	0	0	0	0	0	0	0	0	0	24800000	17920000	13440000	18720000	5.7221e+06	18560000	18560000	17920000	1.83467e+07	369504
14	0	0	0	0	0	0	0	0	0	0	33000000	50000000	28000000	37000000	1.15326e+07	28000000	46000000	22000000	32000000	1.249e+07
21	0	0	0	0	0	0	0	0	0	0	8800000	37000000	38000000	2.79333e+07	1.65775e+07	40000000	37000000	36000000	3.76667e+07	2.08167e+06
28	0	0	0	0	0	0	0	0	0	0	6000000	9000000	7000000	7.33333e+06	1.52753e+06	42000000	23000000	11000000	2.53333e+07	1.56312e+07

## Sheet: Virkon Blood Raw Data
Mouse blood
	1% Virkon 1:1= Final 0.5%					1% Virkon 9:1= final 0.9%					PBS 1:1					PBS 9:1
Day	A2	A3	A4	Mean	SD	B2	B3	B4	Mean	SD	C2	C3	C4	Mean	SD	D2	D3	D4	Mean	SD
0	2000000	2000000	2000000	2000000	0	2000000	2000000	2000000	2000000	0	2000000	2000000	2000000	2000000	0	2000000	2000000	2000000	2000000	0
1	400000	1000000	200000	533333	416333	0	0	0	0	0	400000	200000	200000	266667	115470	200000	200000	400000	266667	115470
28	19200000	20800000	27200000	22400000	4.2332e+06	0	0	0	0	0	27200000	28800000	35200000	30400000	4.2332e+06	20800000	32000000	16000000	2.29333e+07	8.21056e+06
Day	2% Virkon 1:1 Final 1%					2% Virkon 9:1= Final 1.8%					PBS 1:1					PBS 9:1
	A2	A3	A4	Mean	SD	B2	B3	B4	Mean	SD	C2	C3	C4	Mean	SD	D2	D3	D4	Mean	SD
0	2000000	2000000	2000000	2000000	0	2000000	2000000	2000000	2000000	0	2000000	2000000	2000000	2000000	0	2000000	2000000	2000000	2000000	0
1	40000	60000	40000	46666.7	11547	0	0	0	0	0	0	0	0	0	0	0	0	0	0	0
7	0*	20000	0*	20000	#DIV/0!	0	0	0	0	0	8800000	7600000	17600000	1.13333e+07	5.46016e+06	4000000	2600000	1100000	2.56667e+06	1.45029e+06
14	0*	0*	0*	#DIV/0!	#DIV/0!	0	0	0	0	0	22000000	20800000	27200000	2.33333e+07	3.40196e+06	24000000	20800000	43200000	2.93333e+07	1.2115e+07
21	360000	960000	180000	500000	408412	0	0	0	0	0	27200000	16000000	6800000	1.66667e+07	1.02163e+07	43200000	22400000	19200000	2.82667e+07	1.30312e+07
28	1280000	5120000	2080000	2.82667e+06	2.02596e+06	0	0	0	0	0	15200000	23200000	8800000	1.57333e+07	7.2148e+06	35200000	38400000	41600000	38400000	3200000
Day	5% Virkon 1:1= 2.5% Final					5% Virkon 9:1= 4.5% Final					PBS 1:1					PBS 9:1
	A2	A3	A4	Mean	SD	B2	B3	B4	Mean	SD	C2	C3	C4	Mean	SD	D2	D3	D4	Mean	SD
0	2000000	2000000	2000000	2000000	0	2000000	2000000	2000000	2000000	0	2000000	2000000	2000000	2000000	0	2000000	2000000	2000000	2000000	0
1	0	0	0	0	0	0	0	0	0	0	1800000	1000000	800000	1200000	529150	800000	800000	400000	666667	230940
7	0	0	0	0	0	0	0	0	0	0	28000000	16800000	15200000	20000000	6.97424e+06	41600000	38400000	51200000	4.37333e+07	6.66133e+06
14	0	0	0	0	0	0	0	0	0	0	106000000	92000000	104000000	1.00667e+08	7.57188e+06	102000000	104000000	92000000	9.93333e+07	6.4291e+06
21	0	0	0	0	0	0	0	0	0	0	12000000	24000000	9200000	1.50667e+07	7.86215e+06	38000000	37000000	10000000	2.83333e+07	1.5885e+07
28	0	0	0	0	0	0	0	0	0	0	19000000	37000000	12000000	2.26667e+07	1.2897e+07	3000000	4000000	10000000	5.66667e+06	3.78594e+06

## Sheet: Epi F-T
	Epimastigote spiked blood Freeze-thaw x3					No Freeze-thaw epimastigote spiked blood control
Day	Freeze-Thaw 1	Freeze-Thaw 2	Freeze-Thaw 3	F-T mean	F-T SD	Blood Rep 1	Blood Rep 2	Blood mean	Blood SD
0	1000000	1000000	1000000	1000000	0	1000000	1000000	1000000	0
1	0	0	0	0	0	4600000	2800000	3700000	1.27279e+06
3	0	0	0	0	0	1240000	1440000	1340000	141421
7	0	0	0	0	0	11200000	16000000	13600000	3.39411e+06
14	0	0	0	0	0	22400000	23000000	22700000	424264
21	0	0	0	0	0
28	0	0	0	0	0	48000000	56000000	52000000	5.65685e+06

## Sheet: Trypo & amast F-T
Plates A & B = 10ul spiked blood+20ul water, Plate A= no vero, B= with Vero Flasks =100ul spiked blood
	Plate A F-T spiked blood trypomastigotes/ ml						Plate A spiked blood trypomastigotes/ ml						Plate B F-T spiked blood on Vero trypomastigotes/ ml						Plate B spiked blood on Vero trypomastigotes/ ml
Day	Rep1	Rep2	Rep3	Mean	SD		Rep1	Rep2	Rep3	Mean	SD		Rep1	Rep2	Rep3	Mean	SD		Rep1	Rep2	Rep3	Mean	SD
0	1000000	1000000	1000000	1000000	0		1000000	1000000	1000000	1000000	0		1000000	1000000	1000000	1000000	0		1000000	1000000	1000000	1000000	0
1	0	0	0	0	0		<2e4	<2e4	<2e4	#DIV/0!	#DIV/0!		0	0	0	0	0		0	0	0	0	0
3	0	0	0	0	0		<2e4	<2e4	<2e4	#DIV/0!	#DIV/0!		0	0	0	0	0		0	0	0	0	0
7	0	0	0	0	0		<2e4	<2e4	<2e4	#DIV/0!	#DIV/0!		0	0	0	0	0		0	0	0	0	0
10	0	0	0	0	0		<2e4	<2e4	<2e4	#DIV/0!	#DIV/0!		0	0	0	0	0		<2e4	<2e4	<2e4	#DIV/0!	#DIV/0!
14	0	0	0	0	0		<2e4	<2e4	<2e4	#DIV/0!	#DIV/0!		0	0	0	0	0		20000	50000	20000	30000	17320.5
21	0	0	0	0	0		<2e4	<2e4	<2e4	#DIV/0!	#DIV/0!		0	0	0	0	0		40000	30000	10000	26666.7	15275.3
24	0	0	0	0	0		<2e4	<2e4	<2e4	#DIV/0!	#DIV/0!		0	0	0	0	0		30000	50000	20000	33333.3	15275.3
28	0	0	0	0	0		<2e4	<2e4	<2e4	#DIV/0!	#DIV/0!		0	0	0	0	0
	Flasks F-T spiked blood trypomastigotes/ ml			Flasks spiked blood trypomastigotes/ ml			Flasks F-T infected Vero trypomastigotes/ ml			Flasks infected Vero trypomastigotes/ ml					Flasks blood Vero/ ml					Flasks F-T spiked blood Vero/ ml			Flasks F-T Infected Vero Vero/ ml
Day	Rep1	Rep2	Rep3	Rep1	Rep2	Rep3	Rep1	Rep2	Rep3	Rep1	Rep2	Rep3		Day	Rep1	Rep2	Rep3			Rep1	Rep2	Rep3	Rep1	Rep2	Rep3
0	10000000	10000000	10000000	10000000	10000000	10000000	0	0	0	0	0	0		0	100000	100000	100000			100000	100000	100000	100000	100000	100000
1	0	0	0	0	0	0	0	0	0	0	0	0		28	1900000	2000000	2100000			1500000	1200000	1400000	1400000	1500000	1500000
3	0	0	0	0	0	0	0	0	0	0	0	0		28 mean	2000000					1.36667e+06			1.46667e+06
7	0	0	0	<2e4	<2e4	<2e4	0	0	0	<2e4	<2e4	<2e4		28 SD	100000					152753			57735
10	0	0	0	20000	20000	<2e4	0	0	0	260000	270000	230000
14	0	0	0	140000	250000	150000	0	0	0
21	0	0	0				0	0	0
24	0	0	0				0	0	0
28	0	0	0				0	0	0
		Plate B F-T spiked blood on Vero trypomastigotes/ ml			Plate B spiked blood on Vero trypomastigotes/ ml							Flasks F-T spiked blood trypomastigotes/ ml			Flasks spiked blood trypomastigotes/ ml					Flasks F-T infected Vero trypomastigotes/ ml			Flasks infected Vero trypomastigotes/ ml
	Day	Rep1	Rep2	Rep3	Rep1	Rep2	Rep3				Day	Rep1	Rep2	Rep3	Rep1	Rep2	Rep3			Rep1	Rep2	Rep3	Rep1	Rep2	Rep3
	0	1000000	1000000	1000000	1000000	1000000	1000000				0	10000000	10000000	10000000	10000000	10000000	10000000			0	0	0	0	0	0
	1	0	0	0	0	0	0				1	0	0	0	0	0	0			0	0	0	0	0	0
	3	0	0	0	0	0	0				3	0	0	0	0	0	0			0	0	0	0	0	0
	7	0	0	0	0	0	0				7	0	0	0	<2e4	<2e4	<2e4	Mean	sd	0	0	0	<2e4	<2e4	<2e4	Mean	SD
	10	0	0	0	<2e4	<2e4	<2e4	Mean	SD		10	0	0	0	20000	20000	<2e4	20000	0	0	0	0	260000	270000	230000	253333	20816.7
	14	0	0	0	20000	50000	20000	30000	17320.5		14	0	0	0	140000	250000	150000	180000	60827.6	0	0	0
	21	0	0	0	40000	30000	10000	26666.7	15275.3		21	0	0	0						0	0	0
	24	0	0	0	30000	50000	20000	33333.3	15275.3		24	0	0	0						0	0	0
	28	0	0	0							28	0	0	0						0	0	0
28	0	0	0

## Sheet: FTA Raw Data
Dried 15min	FTA A				FTA B				FTA Elute				FTA C				No FTA Blood Control
Day	FTA A Rep1	FTA A Rep2	FTA A mean	FTA A SD	FTA B Rep1	FTA B Rep2	FTA B mean	FTA B SD	FTA Elute Rep1	FTA Elute Rep2	FTA Elute mean	FTA Elute SD	FTA C Rep1	FTA C Rep2	FTA C mean	FTA C SD	Blood Rep 1	Blood Rep 2	Blood mean	Blood SD
0	2000000	2000000	2000000	0	2000000	2000000	2000000	0	2000000	2000000	2000000	0	2000000	2000000	2000000	0	2000000	2000000	2000000	0
1	0	0	0	0	0	0	0	0	20000	0	10000	14142.1	80000	40000	60000	28284.3	1000000	800000	900000	141421
3	0	0	0	0	0	0	0	0	20000	0	10000	14142.1	270000	300000	285000	21213.2	2200000	3300000	2750000	777817
7	0	0	0	0	0	0	0	0	20000	0	10000	14142.1	760000	2280000	1520000	1.0748e+06	12400000	17600000	15000000	3.67696e+06
14	0	0	0	0	0	0	0	0	0	0	0	0	17600000	21200000	19400000	2.54558e+06	12400000	12800000	12600000	282843
21													26400000	28800000	27600000	1.69706e+06	36800000	36000000	36400000	565685
28	0	0	0	0	0	0	0	0	0	0	0	0	10800000	16400000	13600000	3.9598e+06	38400000	44000000	41200000	3.9598e+06
Dried 30min
Day	FTA A Rep1	FTA A Rep2	FTA A mean	FTA A SD	FTA B Rep1	FTA B Rep2	FTA B mean	FTA B SD	FTA Elute Rep1	FTA Elute Rep2	FTA Elute mean	FTA Elute SD	FTA C Rep1	FTA C Rep2	FTA C mean	FTA C SD
0	2000000	2000000	2000000	0	2000000	2000000	2000000	0	2000000	2000000	2000000	0	2000000	2000000	2000000	0
1	0	0	0	0	0	0	0	0	0	0	0	0	40000	40000	40000	0
3	0	0	0	0	0	0	0	0	0	0	0	0	320000	560000	440000	169706
7	0	0	0	0	0	0	0	0	0	0	0	0	5280000	2160000	3720000	2.20617e+06
14	0	0	0	0	0	0	0	0	0	0	0	0	18000000	13600000	15800000	3.11127e+06
21													3900000	4800000	4350000	636396
28	0	0	0	0	0	0	0	0	0	0	0	0	12000000	10800000	11400000	848528
Dried 60min
Day	FTA A Rep1	FTA A Rep2	FTA A mean	FTA A SD	FTA B Rep1	FTA B Rep2	FTA B mean	FTA B SD	FTA Elute Rep1	FTA Elute Rep2	FTA Elute mean	FTA Elute SD	FTA C Rep1	FTA C Rep2	FTA C mean	FTA C SD
0	2000000	2000000	2000000	0	2000000	2000000	2000000	0	2000000	2000000	2000000	0	2000000	2000000	2000000	0
1	0	0	0	0	0	0	0	0	0	0	0	0	20000	20000	20000	0
3	0	0	0	0	0	0	0	0	0	0	0	0	200000	300000	250000	70710.7
7	0	0	0	0	0	0	0	0	0	0	0	0	1120000	2680000	1900000	1.10309e+06
14	0	0	0	0	0	0	0	0	0	0	0	0	16000000	15600000	15800000	282843
21													3800000	3300000	3550000	353553
28	0	0	0	0	0	0	0	0	0	0	0	0	11200000	8800000	10000000	1.69706e+06
Dried 120min
Day	FTA A Rep1	FTA A Rep2	FTA A mean	FTA A SD	FTA B Rep1	FTA B Rep2	FTA B mean	FTA B SD	FTA Elute Rep1	FTA Elute Rep2	FTA Elute mean	FTA Elute SD	FTA C Rep1	FTA C Rep2	FTA C mean	FTA C SD
0	2000000	2000000	2000000	0	2000000	2000000	2000000	0	2000000	2000000	2000000	0	2000000	2000000	2000000	0
1	0	0	0	0	0	0	0	0	0	0	0	0	0	40000	20000	28284.3
3	0	0	0	0	0	0	0	0	0	0	0	0	200000	140000	170000	42426.4
7	0	0	0	0	0	0	0	0	0	0	0	0	3400000	3280000	3340000	84852.8
14	0	0	0	0	0	0	0	0	0	0	0	0	12400000	20000000	16200000	5.37401e+06
21													15600000	12400000	14000000	2.26274e+06
28	0	0	0	0	0	0	0	0	0	0	0	0	10400000	10400000	10400000	0

## Sheet: Mitra Raw Data
	Mitra
Day	Mitra 1	Mitra 2	Mitra 3	Mitra mean	Mitra SD
0	1000000	1000000	1000000	1000000	0
1	0	0	0	0	0
3	0	0	0	0	0
7	0	0	0	0	0
14	0	0	0	0	0
21	0	0	0	0	0
28	0	0	0	0	0
